# Supplementary material for: Workplace cafeteria and other multicomponent interventions to promote healthy eating among adults: A systematic review
Source: Prev Med Rep. 2021 Feb 23;22:101333. doi: 10.1016/j.pmedr.2021.101333 (PMC7937753; doi:10.1016/j.pmedr.2021.101333)
Supplement: Supplementary data 2 [file mmc2.xlsx]

## Sheet: Database Summary Search
Database	Number of articles
Pubmed	949
Embase	1786
CINAHL	535
Enconlit	18
Ovid	952
Cochrane	151
Web of Science	1894
Total	6285
Duplicates	1486
Total (without duplicates)	4799
Full text read
Articles included

## Sheet: Pubmed
		Database: Pubmed
		Date of Search:
		Search Terms	Number of Hits
1	Titile/Abstract	"Diet"[Mesh] OR "Diet, Food, and Nutrition"[Mesh] OR "Diet Therapy"[Mesh] OR "Food"[Mesh] OR "Nutrition" OR "Dietary Intervention" OR "Vegetables"[Mesh] OR "Fruit"[Mesh] OR "fruit and vegetables"	1118841
2	Titile/Abstract	"workplace canteen" OR "Cafe" OR "Canteen" OR "Cafeteria" OR "Lunch"[Mesh]	4872
	Titile/Abstract	1 AND 2	1551
		Filter 'human'	949
		Selected after reading title and abstract	68
		Full text read	52	16 articles excluded after reading title and abstract on consensus between AS and CJ
		Data extracted after inclusion	42

## Sheet: Embase
	Database: Embase
	Date of Search:
	Search Terms	Number of Hits
#1	"dietary intervention*"	7596
#2	fruit'/exp	108989
#3	vegetable'/exp	172176
#4	fruit vegetable'/exp	24423
#5	diet therapy'/de	49249
#6	food'/de	88598
#7	diet'/de	216428
#8	nutrition'/de	106503
#9	meal'/exp	19141
#10	#1 OR #2 OR #3 OR #4 OR #5 OR #6 OR #7 OR #8 OR #9	644134
#11	workplace canteen*'	10
#12	worksite canteen*'	12
#13	worksite*	3430
#14	workplace*	51724
#15	canteen*	889
#16	cafeteria*	1980
#17	cafe*	11553
#18	#11 OR #12 OR #13 OR #14 OR #15 OR #16 OR #17	65958
#18	#10 AND #18	2612
#19	#10 AND #18 AND [humans]/lim	1786
	Note: The terms with '/de' are Emtree terms/Subject headings. The terms with '/exp' are Emtree terms/Subject headings that have been exploded.

## Sheet: CINAHL
Database: CINAHL
Date of Search:
Search Terms	Number of Hits
(MH "Diet")	40797
(MH "Food+")	117477
(MH "Nutrition")	20903
(MH "Fruit+")	18084
(MH "Vegetables+")	17294
(MH "Meals+")	4760
(MH "Diet Therapy")	2535
"dietary intervention*"	1496
"fruit* and vegetable*"	4481
(S1 OR S2 OR S3 OR S4 OR S5 OR S6 OR S7 OR S8 OR S9)	157038
"workplace"	18560
"worksite"	1311
"canteen*"	160
"cafe*"	908
"cafeteria*"	385
"workplace canteen**"	4
"worksite canteen**"	3
(S11 OR S12 OR S13 OR S14 OR S15 OR S16 OR S17)	20663
((S11 OR S12 OR S13 OR S14 OR S15 OR S16 OR S17) AND (S1 OR S2 OR S3 OR S4 OR S5 OR S6 OR S7 OR S8 OR S9))	535

## Sheet: Econlit
	Database: Enconlit
	Date of Search:
	Search Terms	Number of Hits
S1	su.Exact("nutrition" OR "fruit" OR "diet" OR "food" OR "fruits" OR "vegetables" OR "diet and nutrition" OR "fruits and vegetables")	8723
S2	ab("dietary intervention*")	1
S3=S1 OR S2	su.Exact("nutrition" OR "fruit" OR "diet" OR "food" OR "fruits" OR "vegetables" OR "diet and nutrition" OR "fruits and vegetables") OR ab("dietary intervention*")	8725
S4	ab("cafe*")	155
S5	ab("cafeteria*")	31
S6	ab("canteen*")	17
S7	ab("workplace*")	3812
S8	ab("worksite*")	72
S9	ab("workplace canteen*")	1
S10=S4 OR S5 OR S6 OR S7 OR S8 OR S9	ab("cafe*") OR ab("cafeteria*") OR ab("canteen*") OR ab("workplace*") OR ab("worksite*") OR ab("workplace canteen*")	4043
S3 AND S10	su.Exact("nutrition" OR "fruit" OR "diet" OR "food" OR "fruits" OR "vegetables" OR "diet and nutrition" OR "fruits and vegetables")	18
	Note: The terms diet therapy, workplace canteen, worksite canteen had sero search results and hence were not included in the search

## Sheet: Ovid
	Database: Ovid
	Date of Search:
	Search Terms	Number of Hits
1	"diet*".ti,ab,oh,ct,kw.	101480
2	"food*".ti,ab,oh,ct,kw.	80117
3	"nutrition*".ti,ab,oh,ct,kw.	65299
4	"diet, food and nutrition".ti,ab,oh,ct,kw.	2
5	"diet therapy".ti,ab,oh,ct,kw.	420
6	"dietary intervention".ti,ab,oh,ct,kw.	1616
7	"fruit*".ti,ab,oh,ct,kw.	13800
8	"vegetable*".ti,ab,oh,ct,kw.	6999
9	"fruit* and vegetable*".ti,ab,oh,ct,kw.	3525
10	1 or 2 or 3 or 4 or 5 or 6 or 7 or 8 or 9	211455
11	"canteen*".ti,ab,oh,ct,kw.	109
12	"cafe*".ti,ab,oh,ct,kw.	1231
13	"cafeteria*".ti,ab,oh,ct,kw.	338
14	"worksite*".ti,ab,oh,ct,kw.	911
15	"workplace*".ti,ab,oh,ct,kw.	9992
16	"worksite canteen* ".ti,ab,oh,ct,kw.	5
17	"worksite canteen* ".ti,ab,oh,ct,kw.	5
18	11 or 12 or 13 or 14 or 15 or 16 or 17	11970
19	10 and 18	952

## Sheet: Cochrane
	Database: Cochrane
	Date of Search
	Search Terms	Number of Hits
1	MeSH descriptor: [Diet] this term only	5662
2	MeSH descriptor: [Food] this term only	1178
3	MeSH descriptor: [Diet Therapy] this term only	322
4	MeSH descriptor: [Fruit] this term only	1287
5	MeSH descriptor: [Vegetables] explode all trees	1642
6	MeSH descriptor: [Food Labeling] this term only	79
7	"nutrition":ti,ab,kw (Word variations have been searched)	14218
8	MeSH descriptor: [Meals] explode all trees	649
9	#1 or #2 or #3 or #4 or #5 or #6 or #7 or #8	22115
10	MeSH descriptor: [Workplace] this term only	711
11	cafe*:ti,ab,kw (Word variations have been searched)	206
12	cafeteria*:ti,ab,kw (Word variations have been searched)	81
13	canteen*:ti,ab,kw (Word variations have been searched)	30
14	#10 or #11 or #12 or #13	935
15	#9 and #14	151

## Sheet: Web of Science
	Database: Web of Science
	Date of Search:
	Search Terms	Number of Hits
# 1	TOPIC: (diet)	392709
# 2	TOPIC: (food)	660616
# 3	TOPIC: (nutrition)	197271
# 4	TOPIC: ("diet, food and nutrition")	10
# 5	TOPIC: ("diet therapy")	1243
# 6	TOPIC: ("dietary intervention")	4443
# 7	TOPIC: (vegetable*)	97907
# 8	TOPIC: (fruit*)	234340
# 9	TOPIC: ("fruit* and vegetable*")	17239
# 10	TOPIC: (meal*)	86805
# 11	TOPIC: (cafe*)	8298
# 12	TOPIC: (cafeteria*)	2208
# 13	TOPIC: (canteen*)	719
# 14	TOPIC: (workplace*)	57812
# 15	TOPIC: (worksite*)	3401
# 16	TOPIC: ("worksite canteen*")	13
# 17	TOPIC: ("workplace canteen*")	12
# 18	#10 OR #9 OR #8 OR #7 OR #6 OR #5 OR #4 OR #3 OR #2 OR #1	1379687
# 19	#17 OR #16 OR #15 OR #14 OR #13 OR #12 OR #11	69114
# 20	(#19 AND #18) AND DOCUMENT TYPES: (Article)	3267
# 21	(#19 AND #18) AND DOCUMENT TYPES: (Article) Refined by: RESEARCH AREAS: ( PUBLIC ENVIRONMENTAL OCCUPATIONAL HEALTH OR NUTRITION DIETETICS OR ENDOCRINOLOGY METABOLISM OR FOOD SCIENCE TECHNOLOGY OR GENERAL INTERNAL MEDICINE )	1894
